# Supplementary material for: Comprehensive Whole-Genome Survey and Analysis of the Naozhou Stock of Large Yellow Croakers (Larimichthys crocea)
Source: Animals (Basel). 2025 Aug 25;15(17):2498. doi: 10.3390/ani15172498 (PMC12427524; doi:10.3390/ani15172498)
Supplement: Supplementary file 1 [file animals-15-02498-s001.zip]

Archive with 1 entries (1 files):
- animals-3736629-supplementary.xlsx
