# Supplementary material for: Comprehensive Whole-Genome Survey and Analysis of the Naozhou Stock of Large Yellow Croakers (Larimichthys crocea)
Source: Animals (Basel). 2025 Aug 25;15(17):2498. doi: 10.3390/ani15172498 (PMC12427524; doi:10.3390/ani15172498)
Supplement: Supplementary file 1 [file animals-15-02498-s001.zip › animals-3736629-supplementary.xlsx]

## Sheet: Table S1
Primer name	Forward primer (5'-3')	Reverse primer (5'-3')	Product size (bp)	Fluorescence labeled
Lc-723	GCATGAAGCGAAGTGTCAAA	TCACGGTGCAGATGTTGAAT	237	Non
Lc-056	TCTGCTCCTCAGGTGGAAGT	GGACTCTGAAGCCGACTGAG	213	Non
Lc-769	ATCAGCTGAACGGACAAACC	GCATTTCTTCGGACGTTGTT	269	5`6-FAM
Lc-012	TATCTCGGACATTGGAAGCC	AGGAGTGGATGTGGAAGTGG	239	Non
Lc-385	GAAGAGTGAGCGCTGGAGTT	GCTCCACATGCAGTCACACT	223	5`6-FAM
Lc-678	TCAGAGAAGCGCAGAAGACA	CATCCACCTCAGTTCCTGGT	271	Non
Lc-901	TAACAGCAGGAAGGCCAGTT	TGACACCGGTACATTGTGCT	191	Non
Lc-234	ATTCAGACGGCGTTAAGTGG	AGCTGCAACAGCAAGAATCA	267	Non
Lc-567	GCGAAATAAACCTCGCTGAC	ATCTCACACGCAGATTGCAC	194	Non
Lc-890	CCAATGACAATGACAGGTGC	TTCGACTCAGTGTTGCCTTG	199	5`6-FAM
Lc-135	CGGTGAAACAGTCACAGTGC	CAGCTTAACGATTTCCTGCC	271	Non
Lc-246	GGCATGAACGGACTGAAAGT	TCAGATGTGGCCATCAAAGA	197	5`6-FAM
Lc-357	CACAACCACAAGAACCAACG	GCAACAATGCATCCAAACAC	268	5`6-FAM
Lc-468	TTATAGGCTGTGATTCCGGC	ACTTTCGGAGCCTTCCTCAT	249	Non
Lc-579	CGCCTGACTCAGTTAAAGCC	ACAAAGAGGTGTCAGCGGTT	266	Non
Lc-680	GAGCCGTCACTGGTGAATTT	ATAGAGTTCGACCGCCAGTG	256	5`6-FAM
Lc-791	TGGAGCGAATGTGCTAATTG	CTGGCAGTCATTGGAGGAAT	218	Non
Lc-802	TCTGTTTGCAACACCTCTGC	GCCTTACCGCCTCAATACAA	209	5`6-FAM
Lc-913	GCAGCTTCTAAGGCAACCAC	TGGACAGTCATTGACGGAAA	224	Non
Lc-024	ATCGTAGTCGGAGCCAAATG	CCTCCTTACTCACAGCGAGG	206	Non
Lc-135	TATCTCGGACATTGGAAGCC	AGGAGTGGATGTGGAAGTGG	239	Non
Lc-246	GAAGAGTGAGCGCTGGAGTT	GCTCCACATGCAGTCACACT	196	Non
Lc-357	TCAGAGAAGCGCAGAAGACA	CATCCACCTCAGTTCCTGGT	205	Non
Lc-468	CCAATGACAATGACAGGTGC	TTCGACTCAGTGTTGCCTTG	207	Non
Lc-579	CACAACCACAAGAACCAACG	GCAACAATGCATCCAAACAC	213	Non
Lc-680	GAGCCGTCACTGGTGAATTT	ATAGAGTTCGACCGCCAGTG	231	Non
Lc-791	TCTGTTTGCAACACCTCTGC	GCCTTACCGCCTCAATACAA	232	Non
Lc-802	ATCGTAGTCGGAGCCAAATG	CCTCCTTACTCACAGCGAGG	218	Non
Lc-913	TGCACAAGGTGGTGTTGAGT	GCCAGAAGCAAACTGGACTT	228	5`6-FAM
Lc-415	CCTGACATGCTGCCAAGTAA	TTTGACAGAGGTGGTGGTGA	252	Non
